# Supplementary material for: Cultivar-specific metabolomic and morpho-physiological responses reveal distinct salt tolerance mechanisms in rice (Oryza sativa L.)
Source: BMC Plant Biol. 2026 Feb 2;26:378. doi: 10.1186/s12870-025-08086-1 (PMC12930586; doi:10.1186/s12870-025-08086-1)
Supplement: Supplementary file 1 — Supplementary Material 1. [file 12870_2025_8086_MOESM1_ESM.xlsx]

## Sheet: Table S1
Table S1. ANOVA analysis (p<0.05) showing the significant tentative phytochemicals that contribute to the separation among extracts (GC-MS)
Phytochemical name	F.value	P.value	Log	FDR
Citric acid	1755.8	6.29e-31	30.201	7.17e-29
Gentisic acid	1240.4	4.02e-29	28.396	2.29e-27
(Z)-13-Docosenoic acid	1076.7	2.18e-28	27.661	8.3e-27
L-Ornithine	969.54	7.65e-28	27.116	2.18e-26
4-Coumaric acid	901.78	1.82e-27	26.74	4.14e-26
p-Coumaric acid	739.87	1.93e-26	25.714	3.67e-25
Deoxyribose	716.3	2.84e-26	25.547	4.63e-25
Glycerol	548.36	6.87e-25	24.163	9.79e-24
D-(+)-Mannose	467.33	4.61e-24	23.337	5.84e-23
Glucose isomer 2	441.42	9.08e-24	23.042	1.03e-22
Chlorogenic acid	391.65	3.76e-23	22.425	3.9e-22
D-Gluconolactone	380.51	5.3e-23	22.276	4.7e-22
Petroselinic acid	380.13	5.36e-23	22.271	4.7e-22
Arbutin	353.35	1.28e-22	21.894	9.72e-22
Sorbose isomer 1	353.28	1.28e-22	21.893	9.72e-22
Shikimic acid	331.47	2.72e-22	21.565	1.94e-21
Ribose isomer 2	312.26	5.52e-22	21.258	3.7e-21
4-Hydroxymandelic acid	308.89	6.28e-22	21.202	3.98e-21
Myo-Inositol phosphate	300.74	8.62e-22	21.064	5.17e-21
Xanthine	274.93	2.49e-21	20.603	1.42e-20
Mannose-6-phosphate	251.88	7.01e-21	20.154	3.81e-20
D-(+)-Glucuronic acid gamma-lactone	243.07	1.07e-20	19.971	5.53e-20
Vanillin	237.95	1.37e-20	19.862	6.8e-20
Maltose isomer 1	221.4	3.21e-20	19.493	1.49e-19
D-(+)-Xylose	221.04	3.27e-20	19.485	1.49e-19
Quinic acid	219.6	3.54e-20	19.451	1.55e-19
N-Acetyl-L-alanine	209.3	6.22e-20	19.206	2.63e-19
L-Methionine	192.5	1.67e-19	18.778	6.78e-19
3-Phosphoglycerate	190.9	1.84e-19	18.736	7.22e-19
D-(+)-Galacturonic acid	186.16	2.47e-19	18.608	9.38e-19
Isomaltose isomer 1	185.14	2.63e-19	18.58	9.68e-19
Tyrosine	177.43	4.34e-19	18.363	1.54e-18
Oxalic acid	169.62	7.35e-19	18.134	2.54e-18
2,6-Dihydroxybenzoic acid	164.44	1.06e-18	17.976	3.54e-18
Palmitic acid	157.76	1.72e-18	17.765	5.59e-18
Salicylic acid	143.35	5.25e-18	17.279	1.66e-17
Guanosine	139.04	7.5e-18	17.125	2.31e-17
L-(+)-Rhamnopyranose isomer 1	130.1	1.63e-17	16.788	4.88e-17
Sinapic acid	128.68	1.85e-17	16.733	5.4e-17
Uridine	128.11	1.95e-17	16.711	5.55e-17
L-Lysine	121.87	3.48e-17	16.459	9.67e-17
2-Hydroxyglutaric acid	121.06	3.76e-17	16.425	1.02e-16
Ferulic acid isomer 2	119.26	4.47e-17	16.35	1.18e-16
Melibiose isomer 1	107.33	1.51e-16	15.82	3.92e-16
Oxaloacetate	105.27	1.89e-16	15.723	4.8e-16
Methyl galactoside	97.119	4.8e-16	15.319	1.19e-15
Malic acid	95.125	6.09e-16	15.215	1.48e-15
Serotonin	92.428	8.48e-16	15.072	2e-15
Trehalose	92.299	8.62e-16	15.065	2e-15
3-Methyl-2-oxovaleric acid	87.356	1.62e-15	14.79	3.69e-15
5'-Methylthioadenosine	86.378	1.84e-15	14.734	4.12e-15
L-Valine	86.119	1.91e-15	14.719	4.18e-15
Cysteine	83.7	2.64e-15	14.578	5.69e-15
Lysine	82.219	3.24e-15	14.489	6.84e-15
L-Serine	79.746	4.59e-15	14.338	9.52e-15
D-Chiro-inositol	69.856	2.07e-14	13.684	4.22e-14
L-Asparagine	69.65	2.14e-14	13.669	4.28e-14
Dihydroxyacetone	68.257	2.69e-14	13.57	5.21e-14
D-Mannitol	68.251	2.69e-14	13.569	5.21e-14
Glutamic acid	63.3	6.31e-14	13.2	1.19e-13
Rhamnose isomer 1	63.239	6.38e-14	13.195	1.19e-13
2-Hydroxybutanedioic acid	62.881	6.8e-14	13.168	1.25e-13
L-Glutamine	60.853	9.83e-14	13.008	1.78e-13
Caffeic acid	59.24	1.33e-13	12.877	2.37e-13
Glucitol	57.265	1.94e-13	12.712	3.41e-13
Ribitol	57.098	2.01e-13	12.697	3.47e-13
Xylulose	55.216	2.92e-13	12.535	4.97e-13
4-Hydroxy-3-methoxyphenylglycol	51.625	6.17e-13	12.209	1.04e-12
Alanine	51.364	6.53e-13	12.185	1.08e-12
Leucine	51.153	6.84e-13	12.165	1.11e-12
D-Xylose	50.611	7.7e-13	12.114	1.24e-12
3-Hydroxybenzoic acid	48.832	1.14e-12	11.942	1.81e-12
Glycerol 3-phosphate	46.175	2.12e-12	11.673	3.31e-12
Galactose isomer 2	45.741	2.35e-12	11.628	3.63e-12
Glucopyranose	45.525	2.48e-12	11.606	3.75e-12
D-Gluconic acid	45.49	2.5e-12	11.602	3.75e-12
trans-Aconitic acid	43.738	3.85e-12	11.415	5.7e-12
DL-Phenylalanine	42.499	5.27e-12	11.278	7.7e-12
Isocitrate	41.462	6.9e-12	11.161	9.96e-12
L-(-)-Arabitol	39.882	1.05e-11	10.977	1.5e-11
GABA	38.167	1.7e-11	10.77	2.39e-11
Xylitol	37.832	1.87e-11	10.729	2.6e-11
2-Furoic acid	36.372	2.86e-11	10.544	3.92e-11
Spermine	34.716	4.71e-11	10.327	6.39e-11
Uracil	32.731	8.83e-11	10.054	1.18e-10
L-Arginine	31.259	1.44e-10	9.8417	1.91e-10
Galactaric acid	31.195	1.47e-10	9.8323	1.93e-10
1-Monooleoylglycerol	30.806	1.68e-10	9.7746	2.18e-10
L-Phenylalanine	27.778	4.98e-10	9.3027	6.38e-10
Hydroquinone	24.951	1.51e-09	8.8201	1.92e-09
Pyruvate	23.606	2.67e-09	8.5739	3.34e-09
DL-Serine	21.175	8e-09	8.0971	9.91e-09
DL-Threonine	20.688	1.01e-08	7.9961	1.24e-08
Pyruvic acid	18.842	2.54e-08	7.5949	3.08e-08
D-(+)-Cellobiose isomer 1	18.169	3.63e-08	7.4404	4.35e-08
N-Glycylproline	18.012	3.95e-08	7.4039	4.69e-08
Fructose-6-phosphate	17.926	4.13e-08	7.3837	4.86e-08
4-Hydroxy-L-phenylglycine	15.821	1.37e-07	6.8636	1.59e-07
Sucrose	15.614	1.55e-07	6.8096	1.79e-07
Benzoic acid	14.558	2.99e-07	6.5249	3.4e-07
2'-Desoxyuridine	14.397	3.31e-07	6.4803	3.73e-07
Mannose isomer 1	13.777	4.96e-07	6.3043	5.55e-07
DL-Aspartic acid	12.477	1.22e-06	5.9149	1.35e-06
Adenosine-5'-monophosphate	12.225	1.46e-06	5.8361	1.6e-06
beta-Sitosterol	10.331	6.28e-06	5.2022	6.82e-06
Fumaric acid	9.3033	1.5e-05	4.8242	1.61e-05
5-alpha-Cholest-7-en-3beta-ol	8.2314	3.99e-05	4.3992	4.25e-05
Phosphorylethanolamine	7.4103	8.92e-05	4.0496	9.42e-05
L-Tryptophan	6.8352	0.00016191	3.7907	0.00016934
DL-Proline	6.702	0.00018665	3.729	0.00019344
Succinic acid	5.0615	0.0012378	2.9074	0.0012712
L-Homoserine	4.7616	0.0018045	2.7436	0.0018368
5-Aminovaleric acid	4.5515	0.0023649	2.6262	0.0023858

## Sheet: Table S2
Table S2. ANOVA analysis (p<0.05) showing the significant tentative phytochemicals that contribute to the separation among extracts (GC-MS)
Phytochemical name	F.value	P.value	Log	FDR
2-Hydroxybutanedioic acid, 3TMS	367.33	8.0508e-23	22.094	7.8092e-21
Sucrose, 8TMS	195.11	1.4211e-19	18.847	6.8921e-18
Isocitrate, 4TMS	186.55	2.4072e-19	18.618	7.7833e-18
Pipecolinic acid, 2TMS	157.08	1.8055e-18	17.743	4.3783e-17
2-Amino-2-methyl-1,3-propanediol, 2TMS	144.72	4.7056e-18	17.327	9.1288e-17
2-Aminobutanoic acid, 2TMS	136.79	9.075e-18	17.042	1.4671e-16
Syringaldehyde, 1TMS	127.65	2.0289e-17	16.693	2.8115e-16
3-Methyladenine, 1TMS	117.6	5.261e-17	16.279	6.3789e-16
Quinic acid, 5TMS	116.28	5.9917e-17	16.222	6.4577e-16
Citric acid, 4TMS	114.47	7.1896e-17	16.143	6.7504e-16
D-Xylose, 4TMS	113.85	7.6551e-17	16.116	6.7504e-16
L-Asparagine, 3TMS	111.4	9.8431e-17	16.007	7.6422e-16
L-Lysine, 4TMS	110.41	1.0915e-16	15.962	7.6422e-16
Oxalic acid, 2TMS	110.31	1.103e-16	15.957	7.6422e-16
Shikimic acid, 4TMS	100.78	3.1314e-16	15.504	1.9953e-15
D-(+)-Xylose, 4TMS	100.35	3.2912e-16	15.483	1.9953e-15
Pyrrole-2-carboxylic acid, 2TMS	98.693	3.9876e-16	15.399	2.2753e-15
D-Mannitol, 6TMS.1	97.934	4.3581e-16	15.361	2.3485e-15
Arbutin, 5TMS	95.813	5.6074e-16	15.251	2.8627e-15
Pyruvic acid, 2TMS	88.876	1.3297e-15	14.876	6.4489e-15
Rhamnose isomer 1, 1MOX, 4TMS	88.112	1.4681e-15	14.833	6.7811e-15
Proline, 2TMS	77.483	6.3799e-15	14.195	2.813e-14
Pyrocatechol, 2TMS	73.304	1.1989e-14	13.921	5.0561e-14
Hydroquinone, 2TMS	71.505	1.5897e-14	13.799	6.4252e-14
Chlorogenic acid, 6TMS	67.907	2.8535e-14	13.545	1.1072e-13
Palmitic acid, 1TMS	67.527	3.0402e-14	13.517	1.1342e-13
D-(+)-Mannose, 1MOX, 5TMS	66.548	3.5858e-14	13.445	1.2882e-13
1,4-Butanediol, 2TMS	65.356	4.3981e-14	13.357	1.5236e-13
Sorbose isomer 1, 1MOX, 5TMS	63.087	6.5502e-14	13.184	2.1909e-13
Xylitol, 5TMS	57.202	1.9668e-13	12.706	6.3594e-13
DL-Norvaline, 2TMS	56.982	2.0534e-13	12.688	6.4252e-13
Pyroglutamic acid, 2TMS	54.365	3.4721e-13	12.459	1.0525e-12
Cys-Gly, 3TMS	52.679	4.9318e-13	12.307	1.4496e-12
Petroselinic acid, 1TMS	50.76	7.4483e-13	12.128	2.1249e-12
p-Coumaric acid, 2TMS	45.671	2.3936e-12	11.621	6.6336e-12
Gentisic acid, 3TMS	43.916	3.6806e-12	11.434	9.9172e-12
Scyllo-inositol, 6TMS	42.94	4.7085e-12	11.327	1.2344e-11
Ribose isomer 2, 4TMS	42.69	5.0188e-12	11.299	1.267e-11
Benzoic acid, 1TMS	42.632	5.094e-12	11.293	1.267e-11
Myoinositol, 6TMS	41.764	6.3774e-12	11.195	1.5465e-11
Octopamine, 4TMS	41.549	6.7469e-12	11.171	1.5962e-11
L-Tryptophan, 3TMS	41.447	6.9306e-12	11.159	1.6006e-11
D-(+)-Glucuronic acid gamma-lactone, 1MOX, 3TMS	40.899	8.0137e-12	11.096	1.8078e-11
Benzoin, 1TMS	39.819	1.0723e-11	10.97	2.3639e-11
Ribose isomer 1, 4TMS	39.619	1.1326e-11	10.946	2.4413e-11
GABA, 3TMS	39.14	1.2922e-11	10.889	2.7248e-11
D-Mannitol, 6TMS	38.703	1.4595e-11	10.836	3.0121e-11
DL-Proline, 2TMS	33.924	6.0302e-11	10.22	1.2186e-10
Vanillic acid, 2TMS	33.414	7.0894e-11	10.149	1.4034e-10
Prenol, 1TMS	33.115	7.8025e-11	10.108	1.5137e-10
Glucose, 5TMS	32.888	8.3953e-11	10.076	1.5967e-10
Galactaric acid, 6TMS	31.531	1.3136e-10	9.8815	2.4504e-10
Tryptamine, 3TMS	31.142	1.4986e-10	9.8243	2.7426e-10
3-Methyl-2-oxovaleric acid, 1TMS	29.315	2.8342e-10	9.5476	5.091e-10
L-Pyroglutamic acid, 2TMS	28.377	3.9857e-10	9.3995	7.0293e-10
Glycolic acid, 2TMS	27.674	5.1791e-10	9.2857	8.9709e-10
L-Threonine, 2TMS	26.665	7.6218e-10	9.1179	1.297e-09
Trehalose, 8TMS	26.612	7.7794e-10	9.1091	1.301e-09
Pyridoxamine, 4TMS	26.537	8.0123e-10	9.0962	1.3173e-09
Vanillin, 1MOX, 1TMS	26.125	9.4217e-10	9.0259	1.5232e-09
Mesterolone P, 2TMS	25.125	1.409e-09	8.8511	2.2406e-09
Myo-Inositol phosphate, 7TMS	24.363	1.9323e-09	8.7139	3.0231e-09
Phenylethylamine, 4TMS	24.021	2.2328e-09	8.6512	3.4377e-09
L-Valine, 2TMS	23.275	3.0798e-09	8.5115	4.6677e-09
Cysteamine, 3TMS	21.971	5.5211e-09	8.258	8.2392e-09
Succinic acid, 2TMS	21.125	8.1899e-09	8.0867	1.2037e-08
L-(+)-Rhamnopyranose isomer 1, 4TMS	20.764	9.7285e-09	8.012	1.4084e-08
Thymol, 1TMS	20.687	1.0095e-08	7.9959	1.44e-08
2,6-Dihydroxybenzoic acid, 3TMS	19.648	1.6832e-08	7.7739	2.3662e-08
Mannose-6-phosphate, 1MOX, 6TMS	19.278	2.0309e-08	7.6923	2.8143e-08
Malonic acid, 2TMS	19.137	2.1822e-08	7.6611	2.9813e-08
L-Serine, 2TMS	18.997	2.3455e-08	7.6298	3.1599e-08
Anthranilic acid, 2TMS	18.53	2.9935e-08	7.5238	3.9776e-08
L-Hydroxyproline, (E)-, 2TMS	17.382	5.5696e-08	7.2542	7.3007e-08
Methyl galactoside, 4TMS	17.22	6.0986e-08	7.2148	7.8875e-08
L-Ornithine, 4TMS	15.81	1.3784e-07	6.8606	1.7593e-07
Malic acid, 3TMS	15.071	2.1619e-07	6.6652	2.7234e-07
Indole-3-lactic acid, 3TMS	14.176	3.8186e-07	6.4181	4.7487e-07
Glucopyranose, 5TMS	13.58	5.6641e-07	6.2469	6.9546e-07
Glycerol, 3TMS	13.193	7.3627e-07	6.133	8.9273e-07
Glyceric acid, 3TMS	12.319	1.3629e-06	5.8655	1.6321e-06
Alanine, 2TMS	11.963	1.7672e-06	5.7527	2.0904e-06
2-Aminoadipic acid, 3TMS	11.786	2.0152e-06	5.6957	2.3551e-06
Leucine, 2TMS	11.344	2.8151e-06	5.5505	3.2508e-06
Mandelic acid, 2TMS	11.11	3.3709e-06	5.4723	3.8468e-06
Galactaric acid, (R,S,R,S)-, 6TMS	11.034	3.577e-06	5.4465	4.0346e-06
Adenine, 2TMS	10.08	7.7195e-06	5.1124	8.6068e-06
beta-Sitosterol, 1TMS	9.9805	8.388e-06	5.0763	9.2458e-06
Thymine, 2TMS	9.9444	8.6456e-06	5.0632	9.4227e-06
Pyruvate, 1MOX, 1TMS	9.1635	1.6958e-05	4.7706	1.8277e-05
Cuminol, 1TMS	8.7183	2.5327e-05	4.5964	2.6997e-05
4-Hydroxy-3-methoxyphenylglycol, 3TMS	8.1499	4.31e-05	4.3655	4.5442e-05
Levoglucosan, 3TMS	6.8628	0.00015725	3.8034	0.00016401
Rhamnose isomer 1, 4TMS	5.7991	0.00051105	3.2915	0.00052736
5-alpha-Cholest-7-en-3beta-ol, 1TMS	5.7323	0.00055236	3.2578	0.00056399
Glucose isomer 1, 5TMS	5.6035	0.00064253	3.1921	0.00064923
Ribose isomer 1, 1MOX, 4TMS	3.2099	0.015146	1.8197	0.015146
